# Supplementary material for: Impact of Climate Change on the Potential Distribution of Belamcanda chinensis Under Multiple Climatic Scenarios
Source: Ecol Evol. 2025 Oct 30;15(11):e72414. doi: 10.1002/ece3.72414 (PMC12575280; doi:10.1002/ece3.72414)
Supplement: Supplementary file 1 — Appendix S1: ece372414‐sup‐0001‐AppendixS1.csv. [file ECE3-15-e72414-s001.csv]

species	Longitude	Latitude
Belamcanda chinensis	110.28765	29.160533
Belamcanda chinensis	111.303333	40.655497
Belamcanda chinensis	109.159894	27.534967
Belamcanda chinensis	118.685992	37.894567
Belamcanda chinensis	109.944767	29.689064
Belamcanda chinensis	109.270919	24.929775
Belamcanda chinensis	110.411792	25.0426
Belamcanda chinensis	109.279322	24.350492
Belamcanda chinensis	110.351111	24.896667
Belamcanda chinensis	108.308672	26.306894
Belamcanda chinensis	108.987544	26.112989
Belamcanda chinensis	108.109925	25.459667
Belamcanda chinensis	109.531	28.2014
Belamcanda chinensis	109.525769	28.272789
Belamcanda chinensis	113.187333	41.421833
Belamcanda chinensis	113.833806	40.613278
Belamcanda chinensis	113.195472	40.437278
Belamcanda chinensis	123.540731	44.572114
Belamcanda chinensis	115.321028	31.445461
Belamcanda chinensis	107.109925	25.459667
Belamcanda chinensis	109.531	28.2014
Belamcanda chinensis	109.525769	28.272789
Belamcanda chinensis	111.147217	24.748256
Belamcanda chinensis	109.401642	24.367108
Belamcanda chinensis	115.55	40.94
Belamcanda chinensis	114.629444	29.382222
Belamcanda chinensis	108.845556	28.160556
Belamcanda chinensis	119.133	28.624
Belamcanda chinensis	117.673028	27.85625
Belamcanda chinensis	107.700294	25.117339
Belamcanda chinensis	111.238386	24.557389
Belamcanda chinensis	114.079611	28.425167
Belamcanda chinensis	109.395906	24.880286
Belamcanda chinensis	111.389306	24.460528
Belamcanda chinensis	104.043136	23.169761
Belamcanda chinensis	110.522047	26.148778
Belamcanda chinensis	112.9581	39.6262
Belamcanda chinensis	109.188903	26.510994
Belamcanda chinensis	108.085361	28.121806
Belamcanda chinensis	117.161061	35.440807
Belamcanda chinensis	117.366667	27.916667
Belamcanda chinensis	122.9581	39.6262
Belamcanda chinensis	106.173066	38.420225
Belamcanda chinensis	123.0063	45.7822
Belamcanda chinensis	119.497	41.584
Belamcanda chinensis	119.639	41.584
Belamcanda chinensis	106.795278	27.514694
Belamcanda chinensis	108.504222	26.670194
Belamcanda chinensis	108.105639	27.239333
Belamcanda chinensis	106.406953	29.693297
Belamcanda chinensis	106.443569	23.469411
Belamcanda chinensis	117.1266	25.524231
Belamcanda chinensis	123.0063	45.7822
Belamcanda chinensis	119.639	41.584
Belamcanda chinensis	105.834444	27.335
Belamcanda chinensis	105.833611	27.335
Belamcanda chinensis	106.408861	26.975972
Belamcanda chinensis	104.981111	24.903333
Belamcanda chinensis	104.721006	27.111708
Belamcanda chinensis	116.745861	35.126128
Belamcanda chinensis	113.580278	39.301892
Belamcanda chinensis	113.965653	37.344222
Belamcanda chinensis	114.795278	28.830556
Belamcanda chinensis	114.614167	29.645
Belamcanda chinensis	105.386528	26.084667
Belamcanda chinensis	107.6145	29.081278
Belamcanda chinensis	105.346722	27.106611
Belamcanda chinensis	105.7905	26.259389
Belamcanda chinensis	106.182194	26.277583
Belamcanda chinensis	110.011756	24.207753
Belamcanda chinensis	114.169444	27.488889
Belamcanda chinensis	110.226653	28.725492
Belamcanda chinensis	114.8323	29.0388
Belamcanda chinensis	123.6245	44.5587
Belamcanda chinensis	114.363056	27.601667
Belamcanda chinensis	114.561389	28.549444
Belamcanda chinensis	109.539167	32.454167
Belamcanda chinensis	116.908336	27.064981
Belamcanda chinensis	107.536694	23.0937
Belamcanda chinensis	114.716944	29.500278
Belamcanda chinensis	106.762767	26.616147
Belamcanda chinensis	108.087086	30.121575
Belamcanda chinensis	114.249278	25.821597
Belamcanda chinensis	115.240833	29.539722
Belamcanda chinensis	114.707389	27.946194
Belamcanda chinensis	114.497111	27.128389
Belamcanda chinensis	107.135	32.5175
Belamcanda chinensis	123.519472	45.288056
Belamcanda chinensis	109.401475	28.658453
Belamcanda chinensis	109.286067	28.631467
Belamcanda chinensis	100.643917	22.973889
Belamcanda chinensis	100.724369	22.482244
Belamcanda chinensis	99.718333	27.211083
Belamcanda chinensis	100.711728	26.715664
Belamcanda chinensis	100.479803	22.376236
Belamcanda chinensis	109.515869	32.311889
Belamcanda chinensis	106.541389	33.563056
Belamcanda chinensis	107.224829	29.053724
Belamcanda chinensis	106.698028	36.539417
Belamcanda chinensis	114.790906	28.834644
Belamcanda chinensis	108.072558	25.623169
Belamcanda chinensis	109.274167	31.573611
Belamcanda chinensis	101.338611	24.242222
Belamcanda chinensis	119.058531	32.061156
Belamcanda chinensis	101.535278	24.546944
Belamcanda chinensis	125.403056	43.796111
Belamcanda chinensis	110.589337	31.831964
Belamcanda chinensis	99.636194	27.905667
Belamcanda chinensis	111.74233	27.27083
Belamcanda chinensis	118.827608	32.060244
Belamcanda chinensis	119.264853	34.650911
Belamcanda chinensis	101.430833	24.239167
Belamcanda chinensis	105.158951	32.753466
Belamcanda chinensis	117.431867	35.77613
Belamcanda chinensis	117.391633	35.203686
Belamcanda chinensis	118.052129	35.461629
Belamcanda chinensis	110.14925	28.667528
Belamcanda chinensis	117.308372	35.465933
Belamcanda chinensis	117.164577	35.608342
Belamcanda chinensis	109.330687	32.380754
Belamcanda chinensis	109.831851	31.48061
Belamcanda chinensis	107.17243	29.074909
Belamcanda chinensis	130.459929	47.573118
Belamcanda chinensis	115.933015	29.52071
Belamcanda chinensis	117.303976	26.504525
Belamcanda chinensis	107.438408	21.916795
Belamcanda chinensis	109.483191	27.51695
Belamcanda chinensis	110.858337	31.719757
Belamcanda chinensis	116.151906	25.152428
Belamcanda chinensis	107.119687	29.049606
Belamcanda chinensis	108.533616	36.077661
Belamcanda chinensis	103.505538	31.547901
Belamcanda chinensis	117.976016	27.621752
Belamcanda chinensis	104.726509	32.495716
Belamcanda chinensis	113.814226	34.78432
Belamcanda chinensis	112.131549	35.253994
Belamcanda chinensis	113.627334	35.732777
Belamcanda chinensis	113.279119	35.406561
